# Supplementary material for: Live-cell calcium imaging of adherent and non-adherent GL261 cells reveals phenotype-dependent differences in drug responses
Source: BMC Cancer. 2017 Aug 2;17:516. doi: 10.1186/s12885-017-3507-y (PMC5541742; doi:10.1186/s12885-017-3507-y)
Supplement: Additional file 1: — A table of the average number of responding cells for the reported treatments is supplied as supplementary data (Filename: Strong and Daniels – Data.xlsx). This file contains the observed average number of adherent and neurosphere cells responding to ATP (columns B and C), the average number of trypsinized adherent cells that responded to ATP (column D), and average number of adherent and neurosphere cells responding to ATP (columns E and F). (XLSX 11 kb) [file 12885_2017_3507_MOESM1_ESM.xlsx]

## Sheet: Sheet1
	NS (ATP)	AC (ATP)	Trypsinized AC (ATP)	AC (Capsaicin)	NS (Capsaicin)
	0.588235	0.409091	0.48	0.0666667	0.451613
	0.333333	0.952381	0.0625	0.0666667	0.176471
	0.30303	0.733333	0.227273	0.0333333	0.294118
	0.628571	0.833333	0.176471	0.0666667	0.542857
	0.75	0.466667	0.59375	0.0333333	0.259259
	0.708333	0.833333		0.0333333	0.333333
	0.714286	0.827586			0.478261
	0.391304	0.566667			0.25
	0.642857	0.645161			0.0344828
	0.6	0.78125
	0.566667	0.766667
		0.466667
average	0.566056	0.690178	0.307999	0.05	0.313377
stdev	0.155365	0.176025	0.220977	0.0182574	0.159373
stderror	0.0468442	0.0508139	0.0988241	0.00745356	0.0531242
